# Supplementary material for: Development and Evaluation of Six Novel Recombinant GRA Proteins in Serodiagnosis of Human Toxoplasmosis
Source: Curr Issues Mol Biol. 2025 Oct 23;47(11):879. doi: 10.3390/cimb47110879 (PMC12651256; doi:10.3390/cimb47110879)
Supplement: Supplementary file 1 [file cimb-47-00879-s001.zip]

Archive with 1 entries (1 files):
- cimb-3934191-supplementary.pdf
